# Supplementary material for: CPMKG: a condition-based knowledge graph for precision medicine
Source: Database (Oxford). 2024 Sep 27;2024:baae102. doi: 10.1093/database/baae102 (PMC11429523; doi:10.1093/database/baae102)
Supplement: baae102_Supp [file baae102_supp.zip]

Archive with 1 entries (1 files):
- Supplementary_0917.docx
